# Supplementary material for: Influence of Agricultural Land Use Management on Soil Particle Size Distribution and Nutrient Adsorption in Western Kenya
Source: Chem Afr. 2025 Mar 1;8(4):1599–610. doi: 10.1007/s42250-025-01202-6 (PMC12067575; doi:10.1007/s42250-025-01202-6)
Supplement: Supplementary file 1 — Supplementary file1 (XLSX 4141 KB) [file 42250_2025_1202_MOESM1_ESM.xlsx]

## Sheet: Title Page
Supplementary Information
		Adsorption and distribution of macro/micronutrients in agricultural soil particles of different land management scenarios western Kenya
		Job Isaboke 1, Odipo Osano 1, Olivier S. Humphrey 2, Sophia M. Dowell 2, Michael J. Watts 2 Ruth Njoroge3
Table 1	QC-DATA: Certified reference data
Table 2	CORRELATION: Total elements Correlation table
Figure A	SPSF: Soil perticle size fraction triangle
Figure B	PCA: Principle componet analysis biplots
Figure C	MAPS & DISTRIBUTION: Map distribution of elements
Figure D	LULC: Land use land cover

## Sheet: QC-DATA
	CERTIFIED REFERENCE MATERIAL DATA - QUALITY CHECKS ON DATA
CRM Recoveries		Loss-on-ignition	I	Li	Be	Na	Mg	Al	P	S	K	Ca	Ti	V	Cr	Mn	Fe	Co	Ni	Cu	Zn	Ga	As	Se	Rb	Sr	Y	Zr	Nb	Mo	Ag	Cd	Sn	Sb	Cs	Ba	La	Ce	Pr	Nd	Sm	Eu	Gd	Tb	Dy	Ho	Er	Tm	Yb
			mg kg-1	mg kg-1	mg kg-1	mg kg-1	mg kg-1	mg kg-1	mg kg-1	mg kg-1	mg kg-1	mg kg-1	mg kg-1	mg kg-1	mg kg-1	mg kg-1	mg kg-1	mg kg-1	mg kg-1	mg kg-1	mg kg-1	mg kg-1	mg kg-1	mg kg-1	mg kg-1	mg kg-1	mg kg-1	mg kg-1	mg kg-1	mg kg-1	mg kg-1	mg kg-1	mg kg-1	mg kg-1	mg kg-1	mg kg-1	mg kg-1	mg kg-1	mg kg-1	mg kg-1	mg kg-1	mg kg-1	mg kg-1	mg kg-1	mg kg-1	mg kg-1	mg kg-1	mg kg-1	mg kg-1
2711a (1)	CRM- Montana Soil	n/a	n/a	25.0019	2.1132	11803.4	9586.88	67155	826.808	372.284	24946.1	23721.8	2446.86	78.5809	42.0387	629.772	26791.1	9.11253	20.9059	121.291	397.859	13.5958	98.8818	1.67249	114.252	201.318	23.2663	61.6248	15.2063	1.85918	5.42616	51.6732	4.02937	22.1987	6.61461	651.339	35.1556	66.6071	7.94226	30.457	5.6574	1.05536	4.91277	0.697289	4.35865	0.846871	2.44129	0.348774	2.29901
2711a (2)	CRM- Montana Soil	n/a	n/a	25.2866	2.474	12672.2	9864.02	64764.3	813.162	360.902	25831.1	24468.3	2600.02	81.3581	43.0892	652.238	28272	9.28167	20.6401	123.457	410.859	14.6374	96.3175	1.71611	118.52	211.925	24.6016	64.9784	15.6783	1.85735	5.65877	52.2877	3.96609	23.0718	7.15122	687.82	38.3388	71.9164	8.56255	31.9943	6.2135	1.06191	5.15069	0.731074	4.58515	0.904715	2.52728	0.374567	2.42919
2711a (3)	CRM- Montana Soil	n/a	n/a	25.1796	2.75865	12139.9	9655.56	64023.3	822.112	364.184	24956.1	24042.2	2449.17	77.8778	41.8565	638.251	27108.2	9.05642	20.9669	118.338	399.114	13.6337	97.6497	1.75389	112.812	203.808	23.4601	59.4146	14.9854	1.69453	5.57343	51.7582	4.14926	22.1645	6.68456	663.699	35.9774	68.0702	8.09711	30.9875	5.95171	1.04602	4.89966	0.700868	4.28028	0.881527	2.45363	0.35469	2.31305
Average				25.156	2.44862	12205.2	9702.16	65314.2	820.694	365.79	25244.4	24077.4	2498.68	79.2722	42.3282	640.087	27390.4	9.1502	20.8376	121.029	402.611	13.9556	97.6164	1.71416	115.194	205.684	23.776	62.0059	15.29	1.80369	5.55279	51.9064	4.04824	22.4783	6.8168	667.62	36.4906	68.8646	8.20064	31.1463	5.94087	1.05443	4.98771	0.709744	4.40803	0.877705	2.47407	0.359344	2.34708
Certified Value (mg/kg)						12000	10700	67200	842			24200	3170	80.7	52.3	675	28200	9.89	21.7	140	414		107	2	120	242					6	54.1		23.8	6.7	730	38	70		29	5.93	1.1	5	0.8	5				3
Recovery (%)						102	91	97	97			99	79	98	81	95	97	93	96	86	97		91	86	96	85					93	96		94	102	91	96	98		107	100	96	100	89	88				78
BCR-2 (1)	CRM- Basalt	n/a	n/a	7.33444	1.54401	21192.3	20769.9	68958.3	1548.15	245.367	14152.5	47751.8	12809.5	428.904	14.9517	1428.81	92054.4	35.4714	11.4218	15.2488	132.737	17.1579	0.527045	0.100542	44.9716	296.551	32.407	168.088	11.146	250.361	0.0492832	0.238672	2.00864	0.325723	1.13199	621.615	24.3625	49.3771	6.49022	28.3659	6.32183	1.86927	6.52179	0.978535	6.13262	1.25766	3.53132	0.506472	3.23619
BCR-2 (2)	CRM- Basalt	n/a	n/a	7.87454	1.34104	22305.6	21529.3	64074.7	1516	219.68	14256.5	47875.5	13080.4	437.829	15.4147	1563.36	96780.7	36.0755	11.6646	15.0244	138.539	18.0039	0.499092	0.0826114	46.3265	307.323	33.7926	175.428	11.8097	268.671	0.0877716	0.228589	2.08073	0.275092	1.17995	652.049	25.8491	53.0126	6.90736	29.9427	6.70462	2.02233	6.85958	1.02133	6.58696	1.35368	3.70336	0.531726	3.35231
BCR-2 (3)	CRM- Basalt	n/a	n/a	7.77271	1.7395	22222.1	21432.3	65886.5	1499.25	225.73	14134.4	47364	12904.7	429.752	15.8446	1513.58	94618.7	35.4704	11.8367	15.1883	133.623	18.005	0.517887	0.0421697	45.4827	301.232	32.9568	170.637	11.318	271.537	0.0489089	0.238698	2.00667	0.289107	1.13532	636.978	24.9507	50.7791	6.74413	28.8145	6.52037	1.9249	6.43581	0.977481	6.36748	1.29686	3.59341	0.511504	3.22583
Average				7.66056	1.54152	21906.7	21243.8	66306.5	1521.13	230.259	14181.1	47663.8	12931.6	432.161	15.4037	1501.92	94484.6	35.6724	11.641	15.1538	134.967	17.7223	0.514675	0.0751077	45.5936	301.702	33.0521	171.384	11.4246	263.523	0.0619879	0.23532	2.03201	0.296641	1.14909	636.88	25.0541	51.0563	6.7139	29.041	6.51561	1.93884	6.60573	0.99245	6.36235	1.30273	3.60936	0.516567	3.27144
Certified Value (mg/kg)				9		23400	21600	71400	1500		14900	50900	13500	416	18	1520	96500	37		19	127	23			48	346	37	188		248					1.1	683	25	53	6.8	28	6.7	2	6.8	1.07	6.8	1.33		0.54	3.5
Recovery (%)				85		94	98	93	101		95	94	96	104	86	99	98	96		80	106	77			95	87	89	91		106					104	93	100	96	99	104	97	97	97	93	94	98		96	93
BGS 102 (1)	CRM- Ironstone Soil	n/a	7.85106	41.6751	2.66141	1041.49	3636.87	36065.1	2921.75	501.847	9564.95	21970.1	1375.36	323.446	210.065	6993.11	142174	40.7045	77.7506	27.1154	184.979	8.14445	86.5325	0.613289	55.0418	58.9032	31.2756	65.4109	5.29503	6.73196	0.124947	0.358007	2.43069	1.44218	2.85184	250.623	35.0319	88.2698	10.0308	41.0866	8.69343	1.92795	7.82719	1.17718	7.23431	1.39802	3.78989	0.558087	3.5959
BGS 102 (2)	CRM- Ironstone Soil	n/a	7.83489	42.5927	2.73044	1073.67	3742.21	36353	2913.18	453.913	9745.18	21935.8	1458.19	337.843	216.38	7606.2	150068	42.3081	80.3324	23.9962	188.156	8.72855	85.4663	0.499911	57.7666	61.6219	33.0302	68.3766	5.60109	7.01842	0.112413	0.364514	2.41344	1.33192	3.10052	264.902	38.1033	95.7459	10.79	44.4186	9.28101	2.08561	8.4559	1.2947	7.82267	1.51676	4.1066	0.60189	3.88693
BGS 102 (3)	CRM- Ironstone Soil	n/a	8.28024	44.7656	2.69256	1046.67	3614.23	35709.3	2841.63	489.928	9634.13	21466.3	1373.95	321.739	208.339	7008.23	142172	40.5169	75.835	26.2597	184.473	7.59118	81.7693	0.56072	54.4888	58.7044	31.594	65.4682	5.19293	6.48713	0.127509	0.370124	2.3711	1.28031	2.89494	252.42	36.7373	91.1006	10.4245	42.3793	8.79433	1.92718	8.16133	1.17622	7.38303	1.40033	3.86025	0.561057	3.65049
BGS 102 (4)	CRM- Ironstone Soil	n/a	8.18208	n/a	n/a	n/a	n/a	n/a	n/a	n/a	n/a	n/a	n/a	n/a	n/a	n/a	n/a	n/a	n/a	n/a	n/a	n/a	n/a	n/a	n/a	n/a	n/a	n/a	n/a	n/a	n/a	n/a	n/a	n/a	n/a	n/a	n/a	n/a	n/a	n/a	n/a	n/a	n/a	n/a	n/a	n/a	n/a	n/a	n/a
BGS 102 (5)	CRM- Ironstone Soil	n/a	8.03818	n/a	n/a	n/a	n/a	n/a	n/a	n/a	n/a	n/a	n/a	n/a	n/a	n/a	n/a	n/a	n/a	n/a	n/a	n/a	n/a	n/a	n/a	n/a	n/a	n/a	n/a	n/a	n/a	n/a	n/a	n/a	n/a	n/a	n/a	n/a	n/a	n/a	n/a	n/a	n/a	n/a	n/a	n/a	n/a	n/a	n/a
BGS 102 (6)	CRM- Ironstone Soil	n/a	8.43096	n/a	n/a	n/a	n/a	n/a	n/a	n/a	n/a	n/a	n/a	n/a	n/a	n/a	n/a	n/a	n/a	n/a	n/a	n/a	n/a	n/a	n/a	n/a	n/a	n/a	n/a	n/a	n/a	n/a	n/a	n/a	n/a	n/a	n/a	n/a	n/a	n/a	n/a	n/a	n/a	n/a	n/a	n/a	n/a	n/a	n/a
BGS 102 (7)	CRM- Ironstone Soil	n/a	8.64755	n/a	n/a	n/a	n/a	n/a	n/a	n/a	n/a	n/a	n/a	n/a	n/a	n/a	n/a	n/a	n/a	n/a	n/a	n/a	n/a	n/a	n/a	n/a	n/a	n/a	n/a	n/a	n/a	n/a	n/a	n/a	n/a	n/a	n/a	n/a	n/a	n/a	n/a	n/a	n/a	n/a	n/a	n/a	n/a	n/a	n/a
BGS 102 (8)	CRM- Ironstone Soil	n/a	8.32257	n/a	n/a	n/a	n/a	n/a	n/a	n/a	n/a	n/a	n/a	n/a	n/a	n/a	n/a	n/a	n/a	n/a	n/a	n/a	n/a	n/a	n/a	n/a	n/a	n/a	n/a	n/a	n/a	n/a	n/a	n/a	n/a	n/a	n/a	n/a	n/a	n/a	n/a	n/a	n/a	n/a	n/a	n/a	n/a	n/a	n/a
Average			8.19844	43.0111	2.6948	1053.94	3664.43	36042.5	2892.19	481.896	9648.09	21790.7	1402.5	327.676	211.595	7202.52	144805	41.1765	77.9727	25.7904	185.869	8.15473	84.5893	0.557973	55.7657	59.7432	31.9666	66.4186	5.36302	6.74584	0.121623	0.364215	2.40508	1.35147	2.9491	255.982	36.6242	91.7054	10.4151	42.6281	8.92292	1.98025	8.14814	1.21603	7.48	1.43837	3.91891	0.573678	3.71111
Certified Value (mg/kg)			8.432								11700	28100		356	225	7330	132000	40	80	26	191		104									0.275
Recovery (%)			97								82	78		92	94	98	110	103	97	99	97		81									132
GSS-2 (1)	CRM- Soil Powder	n/a	1.34736	n/a	n/a	n/a	n/a	n/a	n/a	n/a	n/a	n/a	n/a	n/a	n/a	n/a	n/a	n/a	n/a	n/a	n/a	n/a	n/a	n/a	n/a	n/a	n/a	n/a	n/a	n/a	n/a	n/a	n/a	n/a	n/a	n/a	n/a	n/a	n/a	n/a	n/a	n/a	n/a	n/a	n/a	n/a	n/a	n/a	n/a
GSS-2 (2)	CRM- Soil Powder	n/a	1.40669	n/a	n/a	n/a	n/a	n/a	n/a	n/a	n/a	n/a	n/a	n/a	n/a	n/a	n/a	n/a	n/a	n/a	n/a	n/a	n/a	n/a	n/a	n/a	n/a	n/a	n/a	n/a	n/a	n/a	n/a	n/a	n/a	n/a	n/a	n/a	n/a	n/a	n/a	n/a	n/a	n/a	n/a	n/a	n/a	n/a	n/a
GSS-2 (3)	CRM- Soil Powder	n/a	1.19075	n/a	n/a	n/a	n/a	n/a	n/a	n/a	n/a	n/a	n/a	n/a	n/a	n/a	n/a	n/a	n/a	n/a	n/a	n/a	n/a	n/a	n/a	n/a	n/a	n/a	n/a	n/a	n/a	n/a	n/a	n/a	n/a	n/a	n/a	n/a	n/a	n/a	n/a	n/a	n/a	n/a	n/a	n/a	n/a	n/a	n/a
GSS-2 (4)	CRM- Soil Powder	n/a	1.3721	n/a	n/a	n/a	n/a	n/a	n/a	n/a	n/a	n/a	n/a	n/a	n/a	n/a	n/a	n/a	n/a	n/a	n/a	n/a	n/a	n/a	n/a	n/a	n/a	n/a	n/a	n/a	n/a	n/a	n/a	n/a	n/a	n/a	n/a	n/a	n/a	n/a	n/a	n/a	n/a	n/a	n/a	n/a	n/a	n/a	n/a
Average			1.32923
Certified Value (mg/kg)			1.8
Recovery (%)			74
GSS-5 (1)	CRM- Soil Powder	n/a	3.14826	n/a	n/a	n/a	n/a	n/a	n/a	n/a	n/a	n/a	n/a	n/a	n/a	n/a	n/a	n/a	n/a	n/a	n/a	n/a	n/a	n/a	n/a	n/a	n/a	n/a	n/a	n/a	n/a	n/a	n/a	n/a	n/a	n/a	n/a	n/a	n/a	n/a	n/a	n/a	n/a	n/a	n/a	n/a	n/a	n/a	n/a
GSS-5 (2)	CRM- Soil Powder	n/a	3.23531	n/a	n/a	n/a	n/a	n/a	n/a	n/a	n/a	n/a	n/a	n/a	n/a	n/a	n/a	n/a	n/a	n/a	n/a	n/a	n/a	n/a	n/a	n/a	n/a	n/a	n/a	n/a	n/a	n/a	n/a	n/a	n/a	n/a	n/a	n/a	n/a	n/a	n/a	n/a	n/a	n/a	n/a	n/a	n/a	n/a	n/a
GSS-5 (3)	CRM- Soil Powder	n/a	3.16229	n/a	n/a	n/a	n/a	n/a	n/a	n/a	n/a	n/a	n/a	n/a	n/a	n/a	n/a	n/a	n/a	n/a	n/a	n/a	n/a	n/a	n/a	n/a	n/a	n/a	n/a	n/a	n/a	n/a	n/a	n/a	n/a	n/a	n/a	n/a	n/a	n/a	n/a	n/a	n/a	n/a	n/a	n/a	n/a	n/a	n/a
GSS-5 (4)	CRM- Soil Powder	n/a	3.22437	n/a	n/a	n/a	n/a	n/a	n/a	n/a	n/a	n/a	n/a	n/a	n/a	n/a	n/a	n/a	n/a	n/a	n/a	n/a	n/a	n/a	n/a	n/a	n/a	n/a	n/a	n/a	n/a	n/a	n/a	n/a	n/a	n/a	n/a	n/a	n/a	n/a	n/a	n/a	n/a	n/a	n/a	n/a	n/a	n/a	n/a
GSS-5 (5)	CRM- Soil Powder	n/a	3.20865	n/a	n/a	n/a	n/a	n/a	n/a	n/a	n/a	n/a	n/a	n/a	n/a	n/a	n/a	n/a	n/a	n/a	n/a	n/a	n/a	n/a	n/a	n/a	n/a	n/a	n/a	n/a	n/a	n/a	n/a	n/a	n/a	n/a	n/a	n/a	n/a	n/a	n/a	n/a	n/a	n/a	n/a	n/a	n/a	n/a	n/a
GSS-5 (6)	CRM- Soil Powder	n/a	3.10392	n/a	n/a	n/a	n/a	n/a	n/a	n/a	n/a	n/a	n/a	n/a	n/a	n/a	n/a	n/a	n/a	n/a	n/a	n/a	n/a	n/a	n/a	n/a	n/a	n/a	n/a	n/a	n/a	n/a	n/a	n/a	n/a	n/a	n/a	n/a	n/a	n/a	n/a	n/a	n/a	n/a	n/a	n/a	n/a	n/a	n/a
GSS-5 (7)	CRM- Soil Powder	n/a	3.27721	n/a	n/a	n/a	n/a	n/a	n/a	n/a	n/a	n/a	n/a	n/a	n/a	n/a	n/a	n/a	n/a	n/a	n/a	n/a	n/a	n/a	n/a	n/a	n/a	n/a	n/a	n/a	n/a	n/a	n/a	n/a	n/a	n/a	n/a	n/a	n/a	n/a	n/a	n/a	n/a	n/a	n/a	n/a	n/a	n/a	n/a
GSS-5 (8)	CRM- Soil Powder	n/a	3.25296	n/a	n/a	n/a	n/a	n/a	n/a	n/a	n/a	n/a	n/a	n/a	n/a	n/a	n/a	n/a	n/a	n/a	n/a	n/a	n/a	n/a	n/a	n/a	n/a	n/a	n/a	n/a	n/a	n/a	n/a	n/a	n/a	n/a	n/a	n/a	n/a	n/a	n/a	n/a	n/a	n/a	n/a	n/a	n/a	n/a	n/a
Average			3.20162
Certified Value (mg/kg)			3.8
Recovery (%)			84
[truncated: 9 more columns]

## Sheet: CORRELATION
								Total Macro/Micronutrients correlation
	Correlations
	Control Variables			I	Se	Zn	Mg	P	Al	Mn	Fe	Co	Mo	Ca	Cu	Na	K	Loss_on_ignition	Soil pH
	PARTICLE_SIZE	I	Correlation	1	0.749	0.352	-0.457	0.651	0.03	0.577	-0.279	-0.172	0.574	-0.384	-0.198	-0.088	0.413	0.379	-0.448
			Significance (2-tailed)	.	0	0	0	0	0.692	0	0	0.021	0	0	0.008	0.244	0	0	0
			df	0	177	177	177	177	177	177	177	177	177	177	177	177	177	177	177
		Se	Correlation	0.749	1	0.382	-0.364	0.7	0.14	0.464	-0.206	-0.07	0.43	-0.318	-0.082	-0.12	0.303	0.652	-0.31
			Significance (2-tailed)	0	.	0	0	0	0.062	0	0.006	0.349	0	0	0.274	0.109	0	0	0
			df	177	0	177	177	177	177	177	177	177	177	177	177	177	177	177	177
		Zn	Correlation	0.352	0.382	1	0.084	0.599	0.222	0.451	0.202	0.278	0.241	-0.013	0.321	-0.126	-0.043	0.19	-0.125
			Significance (2-tailed)	0	0	.	0.263	0	0.003	0	0.007	0	0.001	0.858	0	0.092	0.566	0.011	0.095
			df	177	177	0	177	177	177	177	177	177	177	177	177	177	177	177	177
		Mg	Correlation	-0.457	-0.364	0.084	1	-0.487	0.107	-0.446	0.844	0.836	-0.578	0.589	0.67	-0.409	-0.749	-0.072	0.644
			Significance (2-tailed)	0	0	0.263	.	0	0.155	0	0	0	0	0	0	0	0	0.335	0
			df	177	177	177	0	177	177	177	177	177	177	177	177	177	177	177	177
		P	Correlation	0.651	0.7	0.599	-0.487	1	0.071	0.556	-0.359	-0.276	0.502	-0.283	-0.197	0.11	0.396	0.414	-0.236
			Significance (2-tailed)	0	0	0	0	.	0.344	0	0	0	0	0	0.008	0.141	0	0	0.001
			df	177	177	177	177	0	177	177	177	177	177	177	177	177	177	177	177
		Al	Correlation	0.03	0.14	0.222	0.107	0.071	1	-0.027	0.25	0.241	0.13	0.113	0.242	0.293	-0.101	0.141	0.061
			Significance (2-tailed)	0.692	0.062	0.003	0.155	0.344	.	0.724	0.001	0.001	0.084	0.133	0.001	0	0.177	0.059	0.416
			df	177	177	177	177	177	0	177	177	177	177	177	177	177	177	177	177
		Mn	Correlation	0.577	0.464	0.451	-0.446	0.556	-0.027	1	-0.352	-0.236	0.682	-0.423	-0.293	-0.03	0.602	-0.017	-0.526
			Significance (2-tailed)	0	0	0	0	0	0.724	.	0	0.001	0	0	0	0.69	0	0.818	0
			df	177	177	177	177	177	177	0	177	177	177	177	177	177	177	177	177
		Fe	Correlation	-0.279	-0.206	0.202	0.844	-0.359	0.25	-0.352	1	0.935	-0.445	0.621	0.872	-0.38	-0.76	-0.051	0.468
			Significance (2-tailed)	0	0.006	0.007	0	0	0.001	0	.	0	0	0	0	0	0	0.498	0
			df	177	177	177	177	177	177	177	0	177	177	177	177	177	177	177	177
		Co	Correlation	-0.172	-0.07	0.278	0.836	-0.276	0.241	-0.236	0.935	1	-0.42	0.46	0.864	-0.503	-0.679	0.087	0.412
			Significance (2-tailed)	0.021	0.349	0	0	0	0.001	0.001	0	.	0	0	0	0	0	0.246	0
			df	177	177	177	177	177	177	177	177	0	177	177	177	177	177	177	177
		Mo	Correlation	0.574	0.43	0.241	-0.578	0.502	0.13	0.682	-0.445	-0.42	1	-0.484	-0.516	0.045	0.58	0.097	-0.504
			Significance (2-tailed)	0	0	0.001	0	0	0.084	0	0	0	.	0	0	0.55	0	0.196	0
			df	177	177	177	177	177	177	177	177	177	0	177	177	177	177	177	177
		Ca	Correlation	-0.384	-0.318	-0.013	0.589	-0.283	0.113	-0.423	0.621	0.46	-0.484	1	0.402	0.232	-0.719	-0.064	0.415
			Significance (2-tailed)	0	0	0.858	0	0	0.133	0	0	0	0	.	0	0.002	0	0.392	0
			df	177	177	177	177	177	177	177	177	177	177	0	177	177	177	177	177
		Cu	Correlation	-0.198	-0.082	0.321	0.67	-0.197	0.242	-0.293	0.872	0.864	-0.516	0.402	1	-0.407	-0.593	0.006	0.364
			Significance (2-tailed)	0.008	0.274	0	0	0.008	0.001	0	0	0	0	0	.	0	0	0.941	0
			df	177	177	177	177	177	177	177	177	177	177	177	0	177	177	177	177
		Na	Correlation	-0.088	-0.12	-0.126	-0.409	0.11	0.293	-0.03	-0.38	-0.503	0.045	0.232	-0.407	1	0.072	-0.147	-0.192
			Significance (2-tailed)	0.244	0.109	0.092	0	0.141	0	0.69	0	0	0.55	0.002	0	.	0.341	0.049	0.01
			df	177	177	177	177	177	177	177	177	177	177	177	177	0	177	177	177
		K	Correlation	0.413	0.303	-0.043	-0.749	0.396	-0.101	0.602	-0.76	-0.679	0.58	-0.719	-0.593	0.072	1	-0.008	-0.567
			Significance (2-tailed)	0	0	0.566	0	0	0.177	0	0	0	0	0	0	0.341	.	0.912	0
			df	177	177	177	177	177	177	177	177	177	177	177	177	177	0	177	177
		Loss_on_ignition	Correlation	0.379	0.652	0.19	-0.072	0.414	0.141	-0.017	-0.051	0.087	0.097	-0.064	0.006	-0.147	-0.008	1	0.068
			Significance (2-tailed)	0	0	0.011	0.335	0	0.059	0.818	0.498	0.246	0.196	0.392	0.941	0.049	0.912	.	0.366
			df	177	177	177	177	177	177	177	177	177	177	177	177	177	177	0	177
		SoilpH_Orig	Correlation	-0.448	-0.31	-0.125	0.644	-0.236	0.061	-0.526	0.468	0.412	-0.504	0.415	0.364	-0.192	-0.567	0.068	1
			Significance (2-tailed)	0	0	0.095	0	0.001	0.416	0	0	0	0	0	0	0.01	0	0.366	.
			df	177	177	177	177	177	177	177	177	177	177	177	177	177	177	177	0

## Sheet: SPSF
			Soil particle size fraction data
	section	<10 µm	10 µm – 25 µm	25 µm – 50 µm	50 µm – 100 µm	100 µm – 500 µm	500 µm – 2000 µm	Elevation
Plot 1
	S1	31.8844	14.9661	10.941	7.7942	22.9298	11.4845	124.785
	S2	29.9418	14.2003	10.3007	8.10912	25.2887	12.1593	82.5853
	S3	24.847	12.1295	8.79357	7.90511	30.4991	15.8258	48.4124
	S4	22.3323	10.6584	7.80396	7.20629	31.9508	20.0482	17.7488
	S5	23.1108	10.4047	7.87649	7.5829	31.9126	19.1125	0
Plot 2
	S1	33.8297	16.7601	14.7039	13.054	18.0609	3.5914	263.24
	S2	29.1695	16.683	17.0305	16.5456	18.1934	2.37802	162.401
	S3	31.6197	13.7013	13.9006	13.0104	21.8222	5.94575	80.5361
	S4	29.2146	13.3747	13.2439	12.126	23.8647	8.17604	31.9311
	S5	23.012	10.7385	10.7718	11.571	32.1647	11.7419	0

## Sheet: PCA
		Principal Component Analysis
	PARTICLE SIZE ELEMENTS CONCENTRATIONS AS CONTROLLING FACTOR
	Sup Table 1: Eigenvalues of the Correlation Matrix and Extracted Eigenvectors
		Eigenvalue	Percentage of Variance	Cumulative	Coefficients of PC1	Coefficients of PC2
	PLOT	2.14798	0.4296	0.4296	0.1913	0.69811
	SECTION	1.56403	0.3128	0.7424	-0.62766	0.21275
	PH	0.87619	0.1752	0.9176	0.40171	0.55786
	Loss-on-ignition	0.30838	0.0617	0.9793	0.23046	-0.29625
	slope	0.10341	0.0207	1	0.59579	-0.26156
	Sup-figure 1: Biplots from PCA indicating locations of the factors affecting the concentration of elements in different particle sizes and land management. Axis PC1 and PC2 accounts for 32.84% and 35.04% of the variance respectively. The distribution shows the particle sizes impact to the soil properties.
